# Supplementary material for: Evaluation of Allogeneic Bone-Marrow-Derived and Umbilical Cord Blood-Derived Mesenchymal Stem Cells to Prevent the Development of Osteoarthritis in An Equine Model
Source: Int J Mol Sci. 2021 Mar 2;22(5):2499. doi: 10.3390/ijms22052499 (PMC7958841; doi:10.3390/ijms22052499)
Supplement: Supplementary file 1 [file ijms-22-02499-s001.zip]

Archive with 7 entries (7 files):
- Supporting information/Dataset S1.pdf
- Supporting information/Dataset S2.pdf
- Supporting information/Table S1.pdf
- Supporting information/Table S2.pdf
- Supporting information/Table S3.pdf
- Supporting information/Table S4.pdf
- Supporting information/Table S5.pdf
